# Supplementary material for: Aquatic Turning Performance in Juvenile Loggerhead and Green Sea Turtles
Source: Integr Org Biol. 2026 Apr 24;8(1):obag017. doi: 10.1093/iob/obag017 (PMC13168891; doi:10.1093/iob/obag017)
Supplement: obag017_Supplemental_Files [file obag017_supplemental_files.zip]

Archive with 5 entries (5 files):
- Movie 1 Loggerhead rotational turn.mp4
- Movie 2 Green translational turn.mp4
- S1.png
- S2.png
- S3_Table.png
